# Supplementary material for: FAK and Pyk2: Paralogous Kinases with Opposing Roles in Vasculogenic Mimicry in Triple-Negative Breast Cancer
Source: Int J Mol Sci. 2026 Jul 6;27(13):6053. doi: 10.3390/ijms27136053 (PMC13362414; doi:10.3390/ijms27136053)
Supplement: Supplementary file 1 [file ijms-27-06053-s001.zip]

Archive with 14 entries (14 files):
- Figure S1-  Expression of FAK (PTK2) and Pyk2 (PTK2B) across PAM50 molecular subtypes in TCGA-BRCA and METABRIC.pdf
- Figure S2 - Gene-level correlation of the 21 VM-signature genes with FAK (PTK2) and Pyk2 (PTK2B) in patient tumors.pdf
- Figure S3 - Single-sample VM-signature score versus FAK (PTK2) and Pyk2 (PTK2B) expression across PAM50 subtypes.pdf
- Supplementary Table S1- The 21 VM-signature genes shared between the PTK2 and PTK2B knockdown DEG datasets and the GeneShot VM gene signature.csv
- Supplementary Table S2- Kinase–gene-panel correlation statistics for FAK and Pyk2.csv
- Supplementary Table S3- Survival stratification analyses for FAK, Pyk2, and VM-score panels in Basal-like breast tumors.xlsx
- Supplementary Video S1 - 231 shControl KD showing VM formation in vitro.mp4
- Supplementary Video S2 - VM network formation by 231 shPyk2 KD1 cells through time lapse imaging.mp4
- Supplementary Video S3 - 231 shFAK KD1 cells showing in vitro VM.mp4
- Supplementary Video S4 - Time lapse imaging of 231 shPyk2 KD2 cells forming VM.mp4
- Supplementary Video S5 - Live imaging of 231 shFAK KD2 cells illustrating VM.mp4
- Supplementary Video S6- In vitro vasculogenic mimicry by 231 Control OE cells.mp4
- Supplementary Video S7 - VM network formation by 231 Pyk2 OE cells.mp4
- Supplementary Video S8 - 231 FAK OE cells forming VM networks.mp4
