# Supplementary material for: FAK and Pyk2: Paralogous Kinases with Opposing Roles in Vasculogenic Mimicry in Triple-Negative Breast Cancer
Source: Int J Mol Sci. 2026 Jul 6;27(13):6053. doi: 10.3390/ijms27136053 (PMC13362414; doi:10.3390/ijms27136053)
Supplement: Supplementary file 1 [file ijms-27-06053-s001.zip › Supplementary Table S1- The 21 VM-signature genes shared between the PTK2 and PTK2B knockdown DEG datasets and the GeneShot VM gene signature.csv]

	Sr.no	Genes	Uniprot ID	Gene description
DEG: PTK2B (PyK2) KD ï GeneShot	1	CSF3	P09919	colony stimulating factor 3
	2	NGFR	P08138	nerve growth factor receptor
	3	GFAP	P14136˜	glial fibrillary acidic protein
	4	MMP9	P14780	matrix metallopeptidase 9
DEG: PTK2B (PyK2) KD ï DEG: PTK2 (FAK) KD ï GeneShot	5	ADGRG1	Q9Y653	adhesion G protein-coupled receptor G1
	6	IGFBP3	P17936	insulin like growth factor binding protein 3
	7	CXCL11	O14625	C-X-C motif chemokine ligand 11
	8	CXCL10	P02778	C-X-C motif chemokine ligand 10
DEG: PTK2 (FAK) KD ï GeneShot	9	VWF	P04275	von Willebrand factor
	10	PTK2	Q05397	protein tyrosine kinase 2
	11	CD274	Q9NZQ7	CD274 molecule
	12	CSF2	P04141	colony stimulating factor 2
	13	PTPRB	P23467	protein tyrosine phosphatase receptor type B
	14	EPAS1	Q99814	endothelial PAS domain protein 1
	15	TAGLN	Q01995	transgelin
	16	SEMA3A	Q14563	semaphorin 3A
	17	SLC16A1	P53985	solute carrier family 16 member 1
	18	IL6	P05231	interleukin 6
	19	TEK	Q02763	TEK receptor tyrosine kinase
	20	CXCL8	P10145	C-X-C motif chemokine ligand 8
	21	MMP2	P08253	matrix metallopeptidase 2
