# Supplementary material for: FAK and Pyk2: Paralogous Kinases with Opposing Roles in Vasculogenic Mimicry in Triple-Negative Breast Cancer
Source: Int J Mol Sci. 2026 Jul 6;27(13):6053. doi: 10.3390/ijms27136053 (PMC13362414; doi:10.3390/ijms27136053)
Supplement: Supplementary file 1 [file ijms-27-06053-s001.zip › Supplementary Table S2- Kinase–gene-panel correlation statistics for FAK and Pyk2.csv]

cohort	subset	panel	kinase	rho	p	n	p_adj
TCGA-BRCA	All tumours	GeneShot_21	PTK2	0.203529895107569	1.3992548618071595e-11	1082	5.597019447228638e-11
METABRIC	All tumours	GeneShot_21	PTK2	0.006670799831831279	0.7667354853929855	1980	0.9778784027479411
TCGA-BRCA	TNBC	GeneShot_21	PTK2	0.12573499412004707	0.10128647575285064	171	0.4051459030114026
METABRIC	TNBC	GeneShot_21	PTK2	-0.16032783163000341	0.0033018496610573295	334	0.004402466214743106
TCGA-BRCA	All tumours	VM_core	PTK2	-0.14463221959093328	1.7780745414545465e-6	1082	2.3707660552727285e-6
METABRIC	All tumours	VM_core	PTK2	0.04811664991490206	0.03227857339779268	1980	0.12911429359117071
TCGA-BRCA	TNBC	VM_core	PTK2	0.06955617036972427	0.36600119729123615	171	0.48800159638831486
METABRIC	TNBC	VM_core	PTK2	0.21721063291376	6.262960727472534e-5	334	2.5051842909890135e-4
TCGA-BRCA	All tumours	VM_extended	PTK2	-0.1470023686320516	1.1961295356633197e-6	1082	2.3707660552727285e-6
METABRIC	All tumours	VM_extended	PTK2	-0.031786777714031995	0.15739526507911836	1980	0.3147905301582367
TCGA-BRCA	TNBC	VM_extended	PTK2	-0.07040823673410614	0.360144181398276	171	0.48800159638831486
METABRIC	TNBC	VM_extended	PTK2	0.1882745199395481	5.423338763148502e-4	334	0.0010846677526297004
TCGA-BRCA	All tumours	Endothelial_ctrl	PTK2	-0.0585009680674918	0.054387091416428265	1082	0.054387091416428265
METABRIC	All tumours	Endothelial_ctrl	PTK2	6.235535782773987e-4	0.9778784027479411	1980	0.9778784027479411
TCGA-BRCA	TNBC	Endothelial_ctrl	PTK2	0.05096002289583974	0.508015243215146	171	0.508015243215146
METABRIC	TNBC	Endothelial_ctrl	PTK2	-0.08320994825274436	0.1291028674907228	334	0.1291028674907228
TCGA-BRCA	All tumours	GeneShot_21	PTK2B	0.06575409267867482	0.030561130350150043	1082	0.04074817380020006
METABRIC	All tumours	GeneShot_21	PTK2B	-0.03697988378938176	0.09996476558410021	1980	0.1332863541121336
TCGA-BRCA	TNBC	GeneShot_21	PTK2B	0.2179806561547508	0.004182187152807523	171	0.0055762495370766975
METABRIC	TNBC	GeneShot_21	PTK2B	-0.048797305975697376	0.374008631804327	334	0.374008631804327
TCGA-BRCA	All tumours	VM_core	PTK2B	-0.1264992418852281	3.0061344596899642e-5	1082	6.0122689193799284e-5
METABRIC	All tumours	VM_core	PTK2B	-0.10942954516228061	1.056047306740227e-6	1980	2.112094613480454e-6
TCGA-BRCA	TNBC	VM_core	PTK2B	-0.3484216571033085	3.012549870470842e-6	171	6.025099740941684e-6
METABRIC	TNBC	VM_core	PTK2B	-0.28620953950772593	1.02171048206895e-7	334	4.0868419282758e-7
TCGA-BRCA	All tumours	VM_extended	PTK2B	-0.17875269161012636	3.203763131545436e-9	1082	1.2815052526181743e-8
METABRIC	All tumours	VM_extended	PTK2B	-0.18089950655360373	5.002121352464228e-16	1980	2.000848540985691e-15
TCGA-BRCA	TNBC	VM_extended	PTK2B	-0.39184006527947784	1.1588243479671693e-7	171	4.635297391868677e-7
METABRIC	TNBC	VM_extended	PTK2B	-0.23561955666864592	1.352846304319036e-5	334	2.705692608638072e-5
TCGA-BRCA	All tumours	Endothelial_ctrl	PTK2B	-0.052345403688723924	0.08524587007682126	1082	0.08524587007682126
METABRIC	All tumours	Endothelial_ctrl	PTK2B	-0.03160591450936583	0.15977238575789404	1980	0.15977238575789404
TCGA-BRCA	TNBC	Endothelial_ctrl	PTK2B	-0.13291821640522253	0.08308128762009087	171	0.08308128762009087
METABRIC	TNBC	Endothelial_ctrl	PTK2B	0.06263603800485588	0.25364316906946044	334	0.3381908920926139
