# Supplementary material for: FAK and Pyk2: Paralogous Kinases with Opposing Roles in Vasculogenic Mimicry in Triple-Negative Breast Cancer
Source: Int J Mol Sci. 2026 Jul 6;27(13):6053. doi: 10.3390/ijms27136053 (PMC13362414; doi:10.3390/ijms27136053)
Supplement: Supplementary file 1 [file ijms-27-06053-s001.zip › Supplementary Table S3- Survival stratification analyses for FAK, Pyk2, and VM-score panels in Basal-like breast tumors.xlsx]

## Sheet: Sheet1
Stratifier	Cohort × subtype	Method	n	p-value
PTK2 mRNA	METABRIC Basal	Median	209	0.92
PTK2 mRNA	METABRIC Basal	Q4 vs Q1	106	0.93
PTK2 mRNA	METABRIC Basal	Tertile	140	0.73
PTK2B mRNA	METABRIC Basal	Median	209	0.5
PTK2B mRNA	METABRIC Basal	Q4 vs Q1	106	0.36
PTK2B mRNA	METABRIC Basal	Tertile	140	0.8
FAK_z – Pyk2_z combined	METABRIC Basal	Q4 vs Q1	106	0.28
21-gene VM-score	METABRIC Basal	Median	209	0.68
21-gene VM-score	METABRIC Basal	Q4 vs Q1	144	0.88
21-gene VM-score	METABRIC Basal	Tertile	144	0.88
21-gene VM-score	TCGA-BRCA Basal	Median	171	0.85
21-gene VM-score	TCGA-BRCA Basal	Q4 vs Q1	108	0.84
GeneShot_21 score	METABRIC Basal	Median	209	0.44
GeneShot_21 score	METABRIC Basal	Q4 vs Q1	106	0.36
VM_core score	METABRIC Basal	Median	209	0.26
VM_core score	METABRIC Basal	Q4 vs Q1	106	0.21
VM_extended score	METABRIC Basal	Median	209	0.66
VM_extended score	METABRIC Basal	Q4 vs Q1	106	0.19
Endothelial_ctrl score	METABRIC Basal	Median	209	0.3
Endothelial_ctrl score	METABRIC Basal	Q4 vs Q1	106	0.9
GeneShot_21 score	TCGA-BRCA Basal	Median	171	0.94
GeneShot_21 score	TCGA-BRCA Basal	Q4 vs Q1	86	0.63
VM_core score	TCGA-BRCA Basal	Median	171	0.89
VM_core score	TCGA-BRCA Basal	Q4 vs Q1	86	0.67
VM_extended score	TCGA-BRCA Basal	Median	171	0.077
VM_extended score	TCGA-BRCA Basal	Q4 vs Q1	86	0.78
Endothelial_ctrl score	TCGA-BRCA Basal	Median	171	0.46
Endothelial_ctrl score	TCGA-BRCA Basal	Q4 vs Q1	86	0.55
